# Supplementary material for: Partial Least Squares, Experimental Design, and Near-Infrared Spectrophotometry for the Remote Quantification of Nitric Acid Concentration and Temperature
Source: Molecules. 2023 Apr 4;28(7):3224. doi: 10.3390/molecules28073224 (PMC10096128; doi:10.3390/molecules28073224)
Supplement: Supplementary file 1 [file molecules-28-03224-s001.zip]

Archive with 1 entries (1 files):
- molecules-2289037-supplementary.pdf
